# Supplementary material for: Label-free Brillouin endo-microscopy for the quantitative 3D imaging of sub-micrometre biology
Source: Commun Biol. 2024 Apr 15;7:451. doi: 10.1038/s42003-024-06126-4 (PMC11018753; doi:10.1038/s42003-024-06126-4)
Supplement: Supplementary file 3 — Supplementary Data 1 [file 42003_2024_6126_MOESM3_ESM.xlsx]

## Sheet: 1c
z-1 (um)	0	0.00305717	0.00611433	0.0091715	0.0122287	0.0152858	0.018343	0.0214002	0.0244573	0.0275145	0.0305717	0.0336288	0.036686	0.0397432	0.0428003	0.0458575	0.0489147	0.0519718	0.055029	0.0580862	0.0611433	0.0642005	0.0672577	0.0703148	0.073372	0.0764292	0.0794863	0.0825435	0.0856007	0.0886578	0.091715	0.0947721	0.0978293	0.100886	0.103944	0.107001	0.110058	0.113115	0.116172	0.119229	0.122287	0.125344	0.128401	0.131458	0.134515	0.137572	0.14063	0.143687	0.146744
signal-1	5.89433e-06	4.90642e-06	3.97456e-06	3.10215e-06	2.29155e-06	1.54408e-06	8.60025e-07	2.38675e-07	-3.2152e-07	-8.22834e-07	-1.26811e-06	-1.66056e-06	-2.00366e-06	-2.30092e-06	-2.55577e-06	-2.77147e-06	-2.95093e-06	-3.09671e-06	-3.21094e-06	-3.29532e-06	-3.35112e-06	-3.37923e-06	-3.38024e-06	-3.35453e-06	-3.30238e-06	-3.22408e-06	-3.12004e-06	-2.99093e-06	-2.83773e-06	-2.66182e-06	-2.46496e-06	-2.24933e-06	-2.01745e-06	-1.77208e-06	-1.5161e-06	-1.25239e-06	-9.83655e-07	-7.12285e-07	-4.40224e-07	-1.68875e-07	1.00958e-07	3.69076e-07	6.35843e-07	9.02092e-07	1.16899e-06	1.43786e-06	1.71001e-06	1.98652e-06	2.26806e-06
z-2 (um)	0	0.00305717	0.00611433	0.0091715	0.0122287	0.0152858	0.018343	0.0214002	0.0244573	0.0275145	0.0305717	0.0336288	0.036686	0.0397432	0.0428003	0.0458575	0.0489147	0.0519718	0.055029	0.0580862	0.0611433	0.0642005	0.0672577	0.0703148	0.073372	0.0764292	0.0794863	0.0825435	0.0856007	0.0886578	0.091715	0.0947721	0.0978293	0.100886	0.103944	0.107001	0.110058	0.113115	0.116172	0.119229	0.122287	0.125344	0.128401	0.131458	0.134515	0.137572	0.14063	0.143687	0.146744
signal-2	7.22272e-06	5.91807e-06	4.70781e-06	3.59024e-06	2.56308e-06	1.62364e-06	7.68942e-07	-4.11998e-09	-6.98718e-07	-1.31802e-06	-1.86514e-06	-2.34318e-06	-2.75515e-06	-3.10408e-06	-3.39295e-06	-3.62475e-06	-3.80249e-06	-3.92916e-06	-4.00779e-06	-4.0414e-06	-4.033e-06	-3.98558e-06	-3.90212e-06	-3.78556e-06	-3.6388e-06	-3.46469e-06	-3.26601e-06	-3.04544e-06	-2.80554e-06	-2.54872e-06	-2.27719e-06	-1.99291e-06	-1.69757e-06	-1.39255e-06	-1.07892e-06	-7.57426e-07	-4.28566e-07	-9.26053e-08	2.50313e-07	6.00069e-07	9.5644e-07	1.31898e-06	1.68688e-06	2.05886e-06	2.43312e-06	2.80721e-06	3.1781e-06	3.54214e-06	3.89519e-06
[truncated: 1,951 more columns]

## Sheet: 1d
freq-1 (GHz)	0	0.00762939	0.0152588	0.0228882	0.0305176	0.038147	0.0457764	0.0534058	0.0610352	0.0686646	0.0762939	0.0839233	0.0915527	0.0991821	0.106812	0.114441	0.12207	0.1297	0.137329	0.144958	0.152588	0.160217	0.167847	0.175476	0.183105	0.190735	0.198364	0.205994	0.213623	0.221252	0.228882	0.236511	0.244141	0.25177	0.259399	0.267029	0.274658	0.282288	0.289917	0.297546	0.305176	0.312805	0.320435	0.328064	0.335693	0.343323	0.350952	0.358582	0.366211
fft-1	3.59323e-19	3.59396e-19	3.59669e-19	3.60111e-19	3.60682e-19	3.61394e-19	3.62237e-19	3.63165e-19	3.64161e-19	3.65172e-19	3.66219e-19	3.6721e-19	3.68187e-19	3.69093e-19	3.69855e-19	3.70543e-19	3.71074e-19	3.71475e-19	3.71695e-19	3.71825e-19	3.71925e-19	3.72082e-19	3.72623e-19	3.74096e-19	3.77166e-19	3.83224e-19	3.94452e-19	4.14744e-19	4.52207e-19	5.24062e-19	6.65161e-19	9.35919e-19	1.42742e-18	2.27256e-18	3.66964e-18	5.91757e-18	9.4632e-18	1.49662e-17	2.33886e-17	3.61185e-17	5.5137e-17	8.3245e-17	1.24365e-16	1.83943e-16	2.69475e-16	3.912e-16	5.62989e-16	8.03504e-16	1.13767e-15
freq-2 (GHz)	0	0.00762939	0.0152588	0.0228882	0.0305176	0.038147	0.0457764	0.0534058	0.0610352	0.0686646	0.0762939	0.0839233	0.0915527	0.0991821	0.106812	0.114441	0.12207	0.1297	0.137329	0.144958	0.152588	0.160217	0.167847	0.175476	0.183105	0.190735	0.198364	0.205994	0.213623	0.221252	0.228882	0.236511	0.244141	0.25177	0.259399	0.267029	0.274658	0.282288	0.289917	0.297546	0.305176	0.312805	0.320435	0.328064	0.335693	0.343323	0.350952	0.358582	0.366211
fft-2	7.37028e-19	7.37546e-19	7.39016e-19	7.41464e-19	7.4463e-19	7.485e-19	7.52897e-19	7.57567e-19	7.62381e-19	7.67078e-19	7.71499e-19	7.75462e-19	7.78831e-19	7.81525e-19	7.83301e-19	7.8425e-19	7.84273e-19	7.83375e-19	7.81626e-19	7.79048e-19	7.75725e-19	7.71675e-19	7.66936e-19	7.61263e-19	7.54234e-19	7.45137e-19	7.32853e-19	7.16278e-19	6.95424e-19	6.7626e-19	6.83476e-19	7.83616e-19	1.08565e-18	1.7026e-18	2.76501e-18	4.47464e-18	7.14691e-18	1.12562e-17	1.74986e-17	2.68796e-17	4.08341e-17	6.13885e-17	9.13768e-17	1.34727e-16	1.96838e-16	2.85068e-16	4.09371e-16	5.83112e-16	8.24109e-16
[truncated: 3,884 more columns]

## Sheet: 1e
z-1	0	0.00305717	0.00611433	0.0091715	0.0122287	0.0152858	0.018343	0.0214002	0.0244573	0.0275145	0.0305717	0.0336288	0.036686	0.0397432	0.0428003	0.0458575	0.0489147	0.0519718	0.055029	0.0580862	0.0611433	0.0642005	0.0672577	0.0703148	0.073372	0.0764292	0.0794863	0.0825435	0.0856007	0.0886578	0.091715	0.0947721	0.0978293	0.100886	0.103944	0.107001	0.110058	0.113115	0.116172	0.119229	0.122287	0.125344	0.128401	0.131458	0.134515	0.137572	0.14063	0.143687	0.146744
wlet-1	5.16796	5.16796	5.16796	5.16796	5.16796	5.16796	5.18135	5.02513	5.18135	5.18135	5.07614	5.18135	5.15464	5.10204	5.15464	5.15464	5.11509	5.15464	5.15464	5.14139	5.15464	5.15464	5.14139	5.15464	5.15464	5.15464	5.15464	5.15464	5.15464	5.15464	5.07614	5.16796	5.18135	5.08906	5.16796	5.18135	5.10204	5.16796	5.18135	5.10204	5.16796	5.18135	5.11509	5.18135	5.18135	5.11509	5.18135	5.19481	5.12821
z-2	0	0.00305717	0.00611433	0.0091715	0.0122287	0.0152858	0.018343	0.0214002	0.0244573	0.0275145	0.0305717	0.0336288	0.036686	0.0397432	0.0428003	0.0458575	0.0489147	0.0519718	0.055029	0.0580862	0.0611433	0.0642005	0.0672577	0.0703148	0.073372	0.0764292	0.0794863	0.0825435	0.0856007	0.0886578	0.091715	0.0947721	0.0978293	0.100886	0.103944	0.107001	0.110058	0.113115	0.116172	0.119229	0.122287	0.125344	0.128401	0.131458	0.134515	0.137572	0.14063	0.143687	0.146744
wlet-2	5.27704	5.27704	5.27704	5.27704	5.27704	5.27704	5.27704	5.34759	5.29101	5.34759	5.39084	5.29101	5.34759	5.39084	5.29101	5.33333	5.39084	5.26316	5.33333	5.33333	5.26316	5.33333	5.40541	5.26316	5.33333	5.40541	5.26316	5.33333	5.40541	5.24934	5.33333	5.39084	5.44959	5.30504	5.36193	5.40541	5.30504	5.36193	5.40541	5.27704	5.36193	5.40541	5.27704	5.34759	5.40541	5.27704	5.34759	5.39084	5.27704
[truncated: 1,951 more columns]

## Sheet: 2a
z (um)	0.5	1.7	2.9	4.1	5.3	6.5	7.7	8.9	10.1	11.3	12.5	13.7	14.9	16.1	17.3	18.5	19.7	20.9	22.1	23.3	24.5	24.5
freq (GHz)	5.21978	5.23758	5.22614	5.22741	5.21723	5.22614	5.22232	5.22232	5.23122	5.22614	5.22868	5.21469	5.23376	5.22232	5.23504	5.23631	5.21596	5.22105	5.28336	5.58726	5.69026	5.69026
error	0.00750116	0.0191496	0.0136479	0.0139988	0.0233498	0.0107896	0.0142733	0.0115705	0.0124587	0.00835758	0.0208475	0.00800178	0.019301	0.00934406	0.0201374	0.0234741	0.025835	0.101407	0.135172	0.1006	0.165571	0.165571

## Sheet: 2b
z-blue (um)	0	0.00306016	0.00612033	0.00918049	0.0122407	0.0153008	0.018361	0.0214211	0.0244813	0.0275415	0.0306016	0.0336618	0.036722	0.0397821	0.0428423	0.0459025	0.0489626	0.0520228	0.055083	0.0581431	0.0612033	0.0642634	0.0673236	0.0703838	0.0734439	0.0765041	0.0795643	0.0826244	0.0856846	0.0887448	0.0918049	0.0948651	0.0979252	0.100985	0.104046	0.107106	0.110166	0.113226	0.116286	0.119346	0.122407	0.125467	0.128527	0.131587	0.134647	0.137707	0.140768	0.143828	0.146888
freq-blue (GHz)	5.06757	5.06329	5.06329	5.06329	5.06329	5.05479	5.05479	5.06338	5.06338	5.06338	5.07197	5.06338	5.06338	5.08932	5.07621	5.07621	5.05477	5.06762	5.08053	5.06768	5.06768	5.06768	5.06768	5.06768	5.07623	5.06768	5.06768	5.09771	5.06336	5.06336	5.09339	5.08906	5.08906	5.12392	5.10661	5.10661	5.12827	5.10661	5.10661	5.12847	5.10231	5.10231	5.12847	5.08478	5.08478	5.10213	5.08478	5.08908	5.10224
	0	0.00306016	0.00612033	0.00918049	0.0122407	0.0153008	0.018361	0.0214211	0.0244813	0.0275415	0.0306016	0.0336618	0.036722	0.0397821	0.0428423	0.0459025	0.0489626	0.0520228	0.055083	0.0581431	0.0612033	0.0642634	0.0673236	0.0703838	0.0734439	0.0765041	0.0795643	0.0826244	0.0856846	0.0887448	0.0918049	0.0948651	0.0979252	0.100985	0.104046	0.107106	0.110166	0.113226	0.116286	0.119346	0.122407	0.125467	0.128527	0.131587	0.134647	0.137707	0.140768	0.143828	0.146888
	5.0853	5.10224	5.07221	5.08493	5.09352	5.08493	5.08493	5.09352	5.08493	5.09352	5.10211	5.09352	5.09352	5.10694	5.08064	5.09827	5.12457	5.08488	5.10251	5.12881	5.10683	5.10683	5.10683	5.10683	5.1111	5.10683	5.1024	5.12392	5.11118	5.10674	5.12392	5.12013	5.10674	5.12392	5.12868	5.12847	5.12847	5.14186	5.12847	5.12847	5.14186	5.12847	5.12847	5.12433	5.11094	5.13702	5.12005	5.10652	5.11536
	0	0.00306016	0.00612033	0.00918049	0.0122407	0.0153008	0.018361	0.0214211	0.0244813	0.0275415	0.0306016	0.0336618	0.036722	0.0397821	0.0428423	0.0459025	0.0489626	0.0520228	0.055083	0.0581431	0.0612033	0.0642634	0.0673236	0.0703838	0.0734439	0.0765041	0.0795643	0.0826244	0.0856846	0.0887448	0.0918049	0.0948651	0.0979252	0.100985	0.104046	0.107106	0.110166	0.113226	0.116286	0.119346	0.122407	0.125467	0.128527	0.131587	0.134647	0.137707	0.140768	0.143828	0.146888
	5.04648	5.04648	5.04219	5.04219	5.04219	5.04219	5.04219	5.04219	5.04219	5.04637	5.05937	5.04637	5.05479	5.05096	5.04629	5.05053	5.04626	5.04626	5.04626	5.04626	5.04626	5.04626	5.04626	5.04626	5.07629	5.04626	5.05912	5.07629	5.04626	5.05912	5.07197	5.06766	5.06766	5.08497	5.06344	5.06766	5.09828	5.06344	5.06777	5.09828	5.06777	5.08049	5.10266	5.06777	5.08908	5.08512	5.0848	5.09776	5.10224
	0	0.00306016	0.00612033	0.00918049	0.0122407	0.0153008	0.018361	0.0214211	0.0244813	0.0275415	0.0306016	0.0336618	0.036722	0.0397821	0.0428423	0.0459025	0.0489626	0.0520228	0.055083	0.0581431	0.0612033	0.0642634	0.0673236	0.0703838	0.0734439	0.0765041	0.0795643	0.0826244	0.0856846	0.0887448	0.0918049	0.0948651	0.0979252	0.100985	0.104046	0.107106	0.110166	0.113226	0.116286	0.119346	0.122407	0.125467	0.128527	0.131587	0.134647	0.137707	0.140768	0.143828	0.146888
	5.05485	5.05485	5.05057	5.06349	5.07621	5.05479	5.06771	5.07621	5.05479	5.06771	5.07197	5.06338	5.06338	5.08932	5.06338	5.06338	5.05912	5.06779	5.06779	5.06779	5.06779	5.07203	5.07203	5.07203	5.08915	5.07203	5.06768	5.08908	5.06768	5.08486	5.10204	5.09341	5.09341	5.11957	5.10231	5.11094	5.11529	5.10231	5.10231	5.11529	5.10231	5.10231	5.11966	5.10231	5.08912	5.11966	5.08912	5.08912	5.11964
	0	0.00306016	0.00612033	0.00918049	0.0122407	0.0153008	0.018361	0.0214211	0.0244813	0.0275415	0.0306016	0.0336618	0.036722	0.0397821	0.0428423	0.0459025	0.0489626	0.0520228	0.055083	0.0581431	0.0612033	0.0642634	0.0673236	0.0703838	0.0734439	0.0765041	0.0795643	0.0826244	0.0856846	0.0887448	0.0918049	0.0948651	0.0979252	0.100985	0.104046	0.107106	0.110166	0.113226	0.116286	0.119346	0.122407	0.125467	0.128527	0.131587	0.134647	0.137707	0.140768	0.143828	0.146888
	5.10666	5.10666	5.10233	5.09791	5.11096	5.08915	5.08915	5.09782	5.09782	5.09782	5.10641	5.09782	5.09782	5.08932	5.08921	5.11118	5.11995	5.09793	5.11118	5.12881	5.09358	5.09358	5.12881	5.09358	5.09785	5.12881	5.09358	5.10213	5.13327	5.11112	5.12397	5.12883	5.12847	5.13711	5.12847	5.12847	5.14146	5.13278	5.13278	5.14146	5.13278	5.12847	5.14583	5.12847	5.12847	5.12847	5.12847	5.12847	5.12847
	0	0.00306016	0.00612033	0.00918049	0.0122407	0.0153008	0.018361	0.0214211	0.0244813	0.0275415	0.0306016	0.0336618	0.036722	0.0397821	0.0428423	0.0459025	0.0489626	0.0520228	0.055083	0.0581431	0.0612033	0.0642634	0.0673236	0.0703838	0.0734439	0.0765041	0.0795643	0.0826244	0.0856846	0.0887448	0.0918049	0.0948651	0.0979252	0.100985	0.104046	0.107106	0.110166	0.113226	0.116286	0.119346	0.122407	0.125467	0.128527	0.131587	0.134647	0.137707	0.140768	0.143828	0.146888
	5.0766	5.08932	5.07221	5.08493	5.08493	5.08493	5.08493	5.07643	5.0592	5.06792	5.06792	5.0592	5.08118	5.08118	5.08118	5.08542	5.08966	5.08966	5.08966	5.08966	5.07203	5.07203	5.08966	5.07203	5.07203	5.08966	5.07203	5.09807	5.08966	5.08522	5.11092	5.08522	5.10231	5.11957	5.10231	5.10231	5.11529	5.10231	5.10231	5.10231	5.10231	5.10231	5.09802	5.09802	5.10231	5.09802	5.10661	5.10661	5.1022
	0	0.00306016	0.00612033	0.00918049	0.0122407	0.0153008	0.018361	0.0214211	0.0244813	0.0275415	0.0306016	0.0336618	0.036722	0.0397821	0.0428423	0.0459025	0.0489626	0.0520228	0.055083	0.0581431	0.0612033	0.0642634	0.0673236	0.0703838	0.0734439	0.0765041	0.0795643	0.0826244	0.0856846	0.0887448	0.0918049	0.0948651	0.0979252	0.100985	0.104046	0.107106	0.110166	0.113226	0.116286	0.119346	0.122407	0.125467	0.128527	0.131587	0.134647	0.137707	0.140768	0.143828	0.146888
	5.06757	5.06757	5.06329	5.06329	5.06329	5.06329	5.06329	5.06329	5.06329	5.06329	5.08906	5.06329	5.06329	5.11509	5.05477	5.05477	5.0808	5.06336	5.06336	5.05051	5.06336	5.06336	5.05051	5.05051	5.09339	5.05051	5.05051	5.08906	5.06336	5.07621	5.09774	5.07614	5.07614	5.10639	5.07614	5.07614	5.11946	5.07614	5.08045	5.12383	5.08045	5.08908	5.12821	5.10204	5.10204	5.12821	5.10204	5.10204	5.10652
	0	0.00306016	0.00612033	0.00918049	0.0122407	0.0153008	0.018361	0.0214211	0.0244813	0.0275415	0.0306016	0.0336618	0.036722	0.0397821	0.0428423	0.0459025	0.0489626	0.0520228	0.055083	0.0581431	0.0612033	0.0642634	0.0673236	0.0703838	0.0734439	0.0765041	0.0795643	0.0826244	0.0856846	0.0887448	0.0918049	0.0948651	0.0979252	0.100985	0.104046	0.107106	0.110166	0.113226	0.116286	0.119346	0.122407	0.125467	0.128527	0.131587	0.134647	0.137707	0.140768	0.143828	0.146888
	5.05057	5.06329	5.05057	5.06329	5.06329	5.06329	5.06329	5.06329	5.06329	5.07188	5.08906	5.05479	5.06338	5.08932	5.06338	5.07195	5.06344	5.06768	5.06768	5.06768	5.06768	5.07203	5.06768	5.07203	5.09347	5.06336	5.06336	5.07621	5.07621	5.07621	5.08906	5.07621	5.07621	5.11957	5.10661	5.10661	5.11529	5.10231	5.10231	5.11529	5.08478	5.08478	5.11966	5.08478	5.08478	5.1326	5.09776	5.09776	5.10652
	0	0.00306016	0.00612033	0.00918049	0.0122407	0.0153008	0.018361	0.0214211	0.0244813	0.0275415	0.0306016	0.0336618	0.036722	0.0397821	0.0428423	0.0459025	0.0489626	0.0520228	0.055083	0.0581431	0.0612033	0.0642634	0.0673236	0.0703838	0.0734439	0.0765041	0.0795643	0.0826244	0.0856846	0.0887448	0.0918049	0.0948651	0.0979252	0.100985	0.104046	0.107106	0.110166	0.113226	0.116286	0.119346	0.122407	0.125467	0.128527	0.131587	0.134647	0.137707	0.140768	0.143828	0.146888
	5.12419	5.12419	5.10659	5.10659	5.11536	5.10659	5.10224	5.1111	5.1111	5.1111	5.11969	5.11969	5.11969	5.13708	5.11969	5.11969	5.13307	5.11982	5.13708	5.12881	5.13708	5.13708	5.12881	5.13271	5.13708	5.15034	5.13271	5.12404	5.15061	5.13278	5.13278	5.14186	5.12847	5.13711	5.14186	5.12847	5.15464	5.16803	5.15464	5.15464	5.16803	5.15464	5.15464	5.15484	5.14146	5.15022	5.15484	5.14146	5.15022
	0	0.00306016	0.00612033	0.00918049	0.0122407	0.0153008	0.018361	0.0214211	0.0244813	0.0275415	0.0306016	0.0336618	0.036722	0.0397821	0.0428423	0.0459025	0.0489626	0.0520228	0.055083	0.0581431	0.0612033	0.0642634	0.0673236	0.0703838	0.0734439	0.0765041	0.0795643	0.0826244	0.0856846	0.0887448	0.0918049	0.0948651	0.0979252	0.100985	0.104046	0.107106	0.110166	0.113226	0.116286	0.119346	0.122407	0.125467	0.128527	0.131587	0.134647	0.137707	0.140768	0.143828	0.146888
	5.07621	5.07621	5.06329	5.07188	5.07188	5.07188	5.07188	5.07188	5.07188	5.07188	5.08906	5.06338	5.07188	5.11509	5.06771	5.08049	5.08542	5.06768	5.07203	5.08966	5.07203	5.07203	5.08966	5.07203	5.11074	5.10251	5.08921	5.10643	5.09358	5.09358	5.10643	5.09358	5.10213	5.13711	5.12847	5.12847	5.14146	5.12847	5.12847	5.14146	5.12847	5.12847	5.14583	5.12847	5.12847	5.13702	5.10661	5.10211	5.12406
	0	0.00306016	0.00612033	0.00918049	0.0122407	0.0153008	0.018361	0.0214211	0.0244813	0.0275415	0.0306016	0.0336618	0.036722	0.0397821	0.0428423	0.0459025	0.0489626	0.0520228	0.055083	0.0581431	0.0612033	0.0642634	0.0673236	0.0703838	0.0734439	0.0765041	0.0795643	0.0826244	0.0856846	0.0887448	0.0918049	0.0948651	0.0979252	0.100985	0.104046	0.107106	0.110166	0.113226	0.116286	0.119346	0.122407	0.125467	0.128527	0.131587	0.134647	0.137707	0.140768	0.143828	0.146888
	5.08056	5.08056	5.08056	5.08056	5.08056	5.08056	5.08056	5.08056	5.08056	5.08056	5.10211	5.07621	5.08493	5.09793	5.07195	5.08067	5.08966	5.07641	5.07641	5.08966	5.07641	5.07641	5.08966	5.07203	5.08484	5.08966	5.07203	5.08912	5.08966	5.07203	5.09774	5.12	5.10661	5.12392	5.10661	5.10661	5.12827	5.10661	5.10661	5.12827	5.10661	5.10661	5.13702	5.11094	5.11094	5.13702	5.11094	5.12392	5.10231
	0	0.00306016	0.00612033	0.00918049	0.0122407	0.0153008	0.018361	0.0214211	0.0244813	0.0275415	0.0306016	0.0336618	0.036722	0.0397821	0.0428423	0.0459025	0.0489626	0.0520228	0.055083	0.0581431	0.0612033	0.0642634	0.0673236	0.0703838	0.0734439	0.0765041	0.0795643	0.0826244	0.0856846	0.0887448	0.0918049	0.0948651	0.0979252	0.100985	0.104046	0.107106	0.110166	0.113226	0.116286	0.119346	0.122407	0.125467	0.128527	0.131587	0.134647	0.137707	0.140768	0.143828	0.146888
	5.07186	5.08484	5.07188	5.07188	5.08047	5.07188	5.08047	5.08906	5.08047	5.08906	5.09339	5.08049	5.08049	5.10211	5.08478	5.08478	5.13735	5.08912	5.09347	5.12881	5.08488	5.11074	5.12881	5.09774	5.10641	5.14166	5.09774	5.10641	5.14166	5.10641	5.12827	5.1196	5.12392	5.14146	5.11529	5.15464	5.15464	5.12847	5.15464	5.15464	5.13711	5.13711	5.15464	5.11957	5.11957	5.13702	5.10206	5.11074	5.13269
	0	0.00306016	0.00612033	0.00918049	0.0122407	0.0153008	0.018361	0.0214211	0.0244813	0.0275415	0.0306016	0.0336618	0.036722	0.0397821	0.0428423	0.0459025	0.0489626	0.0520228	0.055083	0.0581431	0.0612033	0.0642634	0.0673236	0.0703838	0.0734439	0.0765041	0.0795643	0.0826244	0.0856846	0.0887448	0.0918049	0.0948651	0.0979252	0.100985	0.104046	0.107106	0.110166	0.113226	0.116286	0.119346	0.122407	0.125467	0.128527	0.131587	0.134647	0.137707	0.140768	0.143828	0.146888
	5.05577	5.08102	5.05111	5.06383	5.06383	5.06383	5.06383	5.07643	5.05951	5.05951	5.05951	5.05513	5.08118	5.07276	5.08118	5.08118	5.08118	5.08118	5.08118	5.08118	5.08542	5.08542	5.08542	5.08542	5.08542	5.08966	5.08966	5.08966	5.08966	5.08522	5.08522	5.09861	5.09376	5.08952	5.10291	5.08952	5.08952	5.10291	5.09376	5.0853	5.09869	5.09802	5.0853	5.09869	5.10231	5.0853	5.09869	5.10231	5.0811
	0	0.00306016	0.00612033	0.00918049	0.0122407	0.0153008	0.018361	0.0214211	0.0244813	0.0275415	0.0306016	0.0336618	0.036722	0.0397821	0.0428423	0.0459025	0.0489626	0.0520228	0.055083	0.0581431	0.0612033	0.0642634	0.0673236	0.0703838	0.0734439	0.0765041	0.0795643	0.0826244	0.0856846	0.0887448	0.0918049	0.0948651	0.0979252	0.100985	0.104046	0.107106	0.110166	0.113226	0.116286	0.119346	0.122407	0.125467	0.128527	0.131587	0.134647	0.137707	0.140768	0.143828	0.146888
	5.07188	5.07188	5.07188	5.07188	5.07188	5.07188	5.08047	5.08047	5.06329	5.06757	5.08906	5.05907	5.05907	5.08932	5.05479	5.05903	5.05477	5.05051	5.07203	5.05051	5.07203	5.06336	5.06336	5.06336	5.08047	5.06336	5.07621	5.08906	5.07621	5.08053	5.09339	5.08478	5.08478	5.11957	5.10231	5.10231	5.12847	5.11094	5.11094	5.14146	5.11094	5.11094	5.14583	5.11957	5.10206	5.13702	5.09343	5.09343	5.08912
	0	0.00306016	0.00612033	0.00918049	0.0122407	0.0153008	0.018361	0.0214211	0.0244813	0.0275415	0.0306016	0.0336618	0.036722	0.0397821	0.0428423	0.0459025	0.0489626	0.0520228	0.055083	0.0581431	0.0612033	0.0642634	0.0673236	0.0703838	0.0734439	0.0765041	0.0795643	0.0826244	0.0856846	0.0887448	0.0918049	0.0948651	0.0979252	0.100985	0.104046	0.107106	0.110166	0.113226	0.116286	0.119346	0.122407	0.125467	0.128527	0.131587	0.134647	0.137707	0.140768	0.143828	0.146888
	5.07616	5.08047	5.06329	5.07621	5.0848	5.06329	5.0848	5.0848	5.07188	5.0848	5.09339	5.07188	5.08047	5.09782	5.08047	5.08047	5.13307	5.08915	5.10641	5.12881	5.09356	5.09356	5.12881	5.09356	5.11509	5.12881	5.09356	5.11509	5.12881	5.09776	5.11957	5.10231	5.12847	5.13711	5.11092	5.13278	5.15464	5.11525	5.11525	5.15464	5.11525	5.11094	5.14583	5.11529	5.11529	5.11966	5.10211	5.10211	5.11964
	0	0.00306016	0.00612033	0.00918049	0.0122407	0.0153008	0.018361	0.0214211	0.0244813	0.0275415	0.0306016	0.0336618	0.036722	0.0397821	0.0428423	0.0459025	0.0489626	0.0520228	0.055083	0.0581431	0.0612033	0.0642634	0.0673236	0.0703838	0.0734439	0.0765041	0.0795643	0.0826244	0.0856846	0.0887448	0.0918049	0.0948651	0.0979252	0.100985	0.104046	0.107106	0.110166	0.113226	0.116286	0.119346	0.122407	0.125467	0.128527	0.131587	0.134647	0.137707	0.140768	0.143828	0.146888
	5.0296	5.0296	5.0296	5.0296	5.0553	5.02532	5.05096	5.04705	5.03855	5.03855	5.03855	5.02128	5.02557	5.03855	5.02987	5.03411	5.04732	5.03411	5.03411	5.06041	5.03411	5.05912	5.07282	5.05912	5.04652	5.08542	5.05912	5.05104	5.077	5.05938	5.05104	5.05959	5.06792	5.06822	5.06792	5.06792	5.06792	5.06792	5.0811	5.0811	5.0811	5.07693	5.07693	5.0853	5.07693	5.07264	5.06777	5.06777	5.0853
	0	0.00306016	0.00612033	0.00918049	0.0122407	0.0153008	0.018361	0.0214211	0.0244813	0.0275415	0.0306016	0.0336618	0.036722	0.0397821	0.0428423	0.0459025	0.0489626	0.0520228	0.055083	0.0581431	0.0612033	0.0642634	0.0673236	0.0703838	0.0734439	0.0765041	0.0795643	0.0826244	0.0856846	0.0887448	0.0918049	0.0948651	0.0979252	0.100985	0.104046	0.107106	0.110166	0.113226	0.116286	0.119346	0.122407	0.125467	0.128527	0.131587	0.134647	0.137707	0.140768	0.143828	0.146888
	5.14581	5.14581	5.13704	5.14155	5.14155	5.14155	5.14155	5.14155	5.13708	5.13708	5.13708	5.13708	5.15034	5.16796	5.16796	5.16796	5.16796	5.16796	5.16796	5.16796	5.16796	5.16796	5.16796	5.20432	5.16796	5.17691	5.15043	5.15043	5.17691	5.16803	5.16803	5.19481	5.16803	5.16803	5.18142	5.16803	5.16803	5.18142	5.18621	5.16803	5.18142	5.19081	5.16803	5.19481	5.19081	5.16803	5.19481	5.19081	5.16803
	0	0.00306016	0.00612033	0.00918049	0.0122407	0.0153008	0.018361	0.0214211	0.0244813	0.0275415	0.0306016	0.0336618	0.036722	0.0397821	0.0428423	0.0459025	0.0489626	0.0520228	0.055083	0.0581431	0.0612033	0.0642634	0.0673236	0.0703838	0.0734439	0.0765041	0.0795643	0.0826244	0.0856846	0.0887448	0.0918049	0.0948651	0.0979252	0.100985	0.104046	0.107106	0.110166	0.113226	0.116286	0.119346	0.122407	0.125467	0.128527	0.131587	0.134647	0.137707	0.140768	0.143828	0.146888
	5.28182	5.2913	5.2913	5.2867	5.28195	5.28195	5.28195	5.28195	5.29193	5.28199	5.29581	5.3241	5.30534	5.30534	5.31937	5.30056	5.30056	5.30987	5.30056	5.30056	5.30987	5.31983	5.30521	5.30521	5.31963	5.30999	5.31465	5.33829	5.31465	5.32883	5.35718	5.34831	5.32883	5.35736	5.32936	5.32911	5.3525	5.30572	5.30572	5.34777	5.30572	5.3253	5.34777	5.30572	5.32037	5.34307	5.3435	5.31546	5.33849
	0	0.00306016	0.00612033	0.00918049	0.0122407	0.0153008	0.018361	0.0214211	0.0244813	0.0275415	0.0306016	0.0336618	0.036722	0.0397821	0.0428423	0.0459025	0.0489626	0.0520228	0.055083	0.0581431	0.0612033	0.0642634	0.0673236	0.0703838	0.0734439	0.0765041	0.0795643	0.0826244	0.0856846	0.0887448	0.0918049	0.0948651	0.0979252	0.100985	0.104046	0.107106	0.110166	0.113226	0.116286	0.119346	0.122407	0.125467	0.128527	0.131587	0.134647	0.137707	0.140768	0.143828	0.146888
	5.5358	5.54104	5.51621	5.52631	5.53611	5.55601	5.53611	5.53611	5.53611	5.57807	5.52587	5.52587	5.5661	5.56343	5.52587	5.54076	5.56746	5.51023	5.52587	5.54163	5.54224	5.52117	5.56118	5.55728	5.54799	5.53044	5.54654	5.57807	5.56826	5.57651	5.56746	5.54208	5.55581	5.5363	5.57316	5.57254	5.5661	5.5566	5.59864	5.59856	5.55139	5.5724	5.57216	5.61392	5.5566	5.59296	5.59278	5.55139	5.57736
z-red (um)	0	0.00306016	0.00612033	0.00918049	0.0122407	0.0153008	0.018361	0.0214211	0.0244813	0.0275415	0.0306016	0.0336618	0.036722	0.0397821	0.0428423	0.0459025	0.0489626	0.0520228	0.055083	0.0581431	0.0612033	0.0642634	0.0673236	0.0703838	0.0734439	0.0765041	0.0795643	0.0826244	0.0856846	0.0887448	0.0918049	0.0948651	0.0979252	0.100985	0.104046	0.107106	0.110166	0.113226	0.116286	0.119346	0.122407	0.125467	0.128527	0.131587	0.134647	0.137707	0.140768	0.143828	0.146888
freq-red (GHz)	5.59192	5.59717	5.59717	5.59717	5.59717	5.59717	5.59717	5.59717	5.59717	5.64972	5.59717	5.60233	5.60233	5.63989	5.61288	5.61288	5.6338	5.61288	5.61288	5.61288	5.64489	5.61288	5.61288	5.62853	5.66653	5.61818	5.61818	5.64972	5.68264	5.62337	5.64441	5.68182	5.62868	5.63401	5.65505	5.65052	5.61836	5.63392	5.66572	5.67229	5.62337	5.63911	5.68182	5.68264	5.62856	5.64972	5.66087	5.66115	5.64975
[truncated: 1,951 more columns]

## Sheet: 3g
z (um)	0	0.00340087	0.00680175	0.0102026	0.0136035	0.0170324	0.0204613	0.0238902	0.0273191	0.0307861	0.0342531	0.0377201	0.0411871	0.0446541	0.0481211	0.0515881	0.0550551	0.0585909	0.0621266	0.0656624	0.0691981	0.072754	0.0763613	0.0799172	0.0834731	0.0871013	0.0907296	0.0943579	0.0979861	0.101614	0.105243	0.108871	0.112499	0.116127	0.119756	0.123384	0.127012	0.13064	0.134269	0.137897	0.141494	0.145165	0.148836	0.152507	0.156178	0.159849	0.163519	0.16719	0.170883
delta fB (MHz)	0.0153777	0.000577087	-0.0122338	-0.0254864	-0.0416265	0.0290673	-0.0267832	-0.0326052	-0.0101226	0.00354758	-0.0475318	-0.0410429	0.0274468	-0.03157	-0.0453857	-0.0376387	-0.00859305	0.00196205	-0.0250869	0.0356865	0.000652644	-0.0229209	0.0185384	-0.00527851	-0.00691643	0.0367975	0.0111607	0.0351997	0.0410135	0.0136749	0.00695285	0.0132545	0.0241146	0.0287215	0.00545206	0.0172304	0.0240419	0.0220696	0.00368512	-0.0220403	-0.0395468	0.0466764	0.0345273	0.0160236	0.0102298	0.0193326	0.0107383	0.00681706	0.0115222
fit 1	1.22468e-58	1.83783e-58	2.75623e-58	4.13101e-58	6.18766e-58	9.2933e-58	1.39489e-57	2.09234e-57	3.13655e-57	4.72005e-57	7.09838e-57	1.06682e-56	1.6023e-56	2.405e-56	3.60749e-56	5.40772e-56	8.10108e-56	1.22254e-55	1.84371e-55	2.77862e-55	4.18478e-55	6.31301e-55	9.57367e-55	1.44227e-54	2.1713e-54	3.29385e-54	4.99322e-54	7.56398e-54	1.14502e-53	1.73207e-53	2.61826e-53	3.95506e-53	5.97014e-53	9.00553e-53	1.35746e-52	2.04473e-52	3.07779e-52	4.62949e-52	6.95858e-52	1.0452e-51	1.56332e-51	2.35606e-51	3.54821e-51	5.3397e-51	8.02989e-51	1.20667e-50	1.81197e-50	2.71894e-50	4.08671e-50
fit 2	1.8285e-06	1.97238e-06	2.12709e-06	2.2934e-06	2.47214e-06	2.66582e-06	2.874e-06	3.0977e-06	3.33802e-06	3.5991e-06	3.87966e-06	4.18108e-06	4.50482e-06	4.85245e-06	5.22564e-06	5.62616e-06	6.05592e-06	6.52639e-06	7.03164e-06	7.57409e-06	8.15634e-06	8.78481e-06	9.46939e-06	1.01938e-05	1.09708e-05	1.18216e-05	1.2735e-05	1.37154e-05	1.47672e-05	1.58956e-05	1.71055e-05	1.84027e-05	1.97931e-05	2.12828e-05	2.28785e-05	2.45874e-05	2.64168e-05	2.83749e-05	3.047e-05	3.27111e-05	3.50863e-05	3.76782e-05	4.04505e-05	4.3415e-05	4.65841e-05	4.9971e-05	5.35895e-05	5.74544e-05	6.16065e-05
[truncated: 738 more columns]

## Sheet: 4d
z-phonon (um)	0	0.00396267	0.00792534	0.011888	0.0158507	0.0198134	0.023776	0.0277387	0.0317014	0.035664	0.0396267	0.0435894	0.047552	0.0515147	0.0554774	0.0594401	0.0634027	0.0673654	0.0713281	0.0752907	0.0792534	0.0832161	0.0871787	0.0911414	0.0951041	0.0990668	0.103029	0.106992	0.110955	0.114917	0.11888	0.122843	0.126805	0.130768	0.134731	0.138693	0.142656	0.146619	0.150581	0.154544	0.158507	0.162469	0.166432	0.170395	0.174357	0.17832	0.182283	0.186245	0.190208
y-phonon	0	0.00918107	0.00983125	0.00445005	0.00665248	0.00503154	0.0065875	0.000258861	0.00326694	0.00325158	0.00169489	0.00251606	0.0102709	0.0125856	0.0180393	0.0299984	0.0292911	0.0393121	0.0402849	0.0494722	0.0499826	0.0470825	0.0522287	0.0567699	0.0564157	0.0613512	0.0713692	0.0743058	0.0672019	0.0693779	0.0708393	0.0680014	0.0723828	0.067336	0.0725288	0.080975	0.0832011	0.078495	0.076283	0.0735536	0.0738561	0.0698785	0.0757473	0.0816611	0.0828589	0.0756449	0.0854625	0.100272	0.100887
z-confocal (um)	-1.01759	-1.01385	-1.01012	-1.00639	-1.00266	-0.998925	-0.995193	-0.991461	-0.987728	-0.983996	-0.980264	-0.976532	-0.9728	-0.969067	-0.965335	-0.961603	-0.957871	-0.954139	-0.950406	-0.946674	-0.942942	-0.93921	-0.935478	-0.931745	-0.928013	-0.924281	-0.920549	-0.916816	-0.913084	-0.909352	-0.90562	-0.901888	-0.898155	-0.894423	-0.890691	-0.886959	-0.883227	-0.879494	-0.875762	-0.87203	-0.868298	-0.864566	-0.860833	-0.857101	-0.853369	-0.849637	-0.845905	-0.842172	-0.83844
y-confocal	0	0	0	0	0	0	0	0	0	0	0	0	0	0	0	0	0	0	0	0	0	0	0	0	0	0	0	0	0	0	0	0	0	0	0	0	0	0	0	0	0	0	0	0	0	0	0	0	0
z-confocal (um)	-1.01775	-1.01402	-1.01028	-1.00655	-1.00282	-0.999087	-0.995355	-0.991622	-0.98789	-0.984157	-0.980424	-0.976692	-0.972959	-0.969227	-0.965494	-0.961762	-0.958029	-0.954297	-0.950564	-0.946832	-0.943099	-0.939367	-0.935634	-0.931901	-0.928169	-0.924436	-0.920704	-0.916971	-0.913239	-0.909506	-0.905774	-0.902041	-0.898309	-0.894576	-0.890843	-0.887111	-0.883378	-0.879646	-0.875913	-0.872181	-0.868448	-0.864716	-0.860983	-0.857251	-0.853518	-0.849785	-0.846053	-0.84232	-0.838588
y-confocal	0	0	0	0	0	0	0	0	0	0	0	0	0	0	0	0	0	0	0	0	0	0	0	0	0	0	0	0	0	0	0	0	0	0	0	0	0	0	0	0	0	0	0	0	0	0	0	0	0
z-confocal (um)	-1.07374	-1.07001	-1.06627	-1.06254	-1.05881	-1.05508	-1.05134	-1.04761	-1.04388	-1.04015	-1.03641	-1.03268	-1.02895	-1.02522	-1.02148	-1.01775	-1.01402	-1.01028	-1.00655	-1.00282	-0.999087	-0.995355	-0.991622	-0.98789	-0.984157	-0.980424	-0.976692	-0.972959	-0.969227	-0.965494	-0.961762	-0.958029	-0.954297	-0.950564	-0.946832	-0.943099	-0.939367	-0.935634	-0.931901	-0.928169	-0.924436	-0.920704	-0.916971	-0.913239	-0.909506	-0.905774	-0.902041	-0.898309	-0.894576
y-confocal	0	0	0	0	0	0	0	0	0	0	0	0	0	0	0	0	0	0	0	0	0	0	0	0	0	0	0	0	0	0	0	0	0	0	0	0	0	0	0	0	0	0	0	0	0	0	0	0	0
[truncated: 951 more columns]
